# Supplementary material for: Prognostic Factors for Survival in Glioblastoma: A Retrospective Analysis Focused on the Role of Hemoglobin
Source: Biomedicines. 2024 May 29;12(6):1210. doi: 10.3390/biomedicines12061210 (PMC11200864; doi:10.3390/biomedicines12061210)
Supplement: Supplementary file 1 [file biomedicines-12-01210-s001.zip]

Archive with 1 entries (1 files):
- biomedicines-2992917-supplementary.pdf
